# Supplementary material for: Perceptions of the Body in Cerebral Palsy: Voices of Family Caregivers
Source: Healthcare (Basel). 2026 Apr 7;14(7):967. doi: 10.3390/healthcare14070967 (PMC13072951; doi:10.3390/healthcare14070967)
Supplement: Supplementary file 1 [file healthcare-14-00967-s001.zip]

Archive with 1 entries (1 files):
- healthcare-4186774-Chart S1.pdf
